# Supplementary material for: Disruption of chromosome 11 in canine fibrosarcomas highlights an unusual variability of CDKN2B in dogs
Source: BMC Vet Res. 2009 Jul 31;5:27. doi: 10.1186/1746-6148-5-27 (PMC2732616; doi:10.1186/1746-6148-5-27)
Supplement: Additional file 1 — Distribution of CDKN2B exon 1 alleles in various dog breeds. Cells show number of individuals for the corresponding genotypes and alleles. In the heading, genotypes and alleles are described in a simplified way (e.g., allele g. [109GGC[2];124GGGGACGGCGGC[3] appears as [2][3], while the heterozygous combination of g. [109GGC[2];124GGGGACGGCGGC[3] and g. [109GGC[5];124GGGGACGGCGGC[3] is shown as [2][3][5][3]. In the flat-coated retrievers, HS denotes histiocytic sarcoma). [file 1746-6148-5-27-S1.xls]

## Sheet: Sheet1
Breed	Genotypes											Alleles
	[[2];[3]] [[5];[3]]	[[4];[2]] [[5];[3]]	[[4];[4]] [[4];[4]]	[[4];[4]] [[5];[4]]	[[5];[2]] [[5];[4]]	[[5];[3]] [[4];[4]]	[[5];[3]] [[5];[3]]	[[5];[3]] [[5];[4]]	[[5];[3]] [[5];[5]]	[[5];[4]] [[5];[4]]	Sum	[[2];[3]]	[[4];[2]]	[[4];[4]]	[[5];[2]]	[[5];[3]]	[[5];[4]]	[[5];[5]]	Sum
Basset hound	1										1	1				1			2
Beagle						1		3		1	5			1		4	5		10
Bernese Mountain dog							4	1		1	6					9	3		12
Boxer										15	15						3		30
Cairn terrier				1	1			1		4	7			1	1	1	11		14
Cardigan Welsh corgi		4				2	3				9		4	2		12			18
Cocker spaniel						1	4	6		1	12			1		15	8		24
Flat-coated retriever without HS				2		1		4		6	13			3		5	18		26
Flat-coated retriever with HS			1	3		1		2		4	11			6		3	13		22
German shepherd							3	1		4	8					7	9		16
German Spitz			1	1							2			3			1		4
Great dane							4			2	6					8	4		12
Labrador retriever				1			1	4		7	13			1		6	19		26
Lhasa apso				2			1			1	4			2		2	4		8
Miniature longhaired dachshund				2						5	7			2			12		14
Miniature schnauzer				4		1				2	7			5		1	8		14
Newfoundland						1		6		1	8			1		7	8		16
Rottweiler							1	1	1	2	5					4	5	1	10
Shihtzu										2	2						4		4
Total	1	4	2	16	1	8	21	29	1	58	141	1	4	28	1	85	162	1	282
Frecuency	0.0070922	0.0283688	0.0141844	0.113475	0.0070922	0.0567376	0.148936	0.205674	0.0070922	0.411348	1	0.0035461	0.0141844	0.0992908	0.0035461	0.301418	0.574468	0.0035461	1
